# Supplementary material for: Segmental speech error data elicited at prosodically-defined locations in tongue twisters
Source: Data Brief. 2018 Aug 1;20:411–4. doi: 10.1016/j.dib.2018.07.068 (PMC6116338; doi:10.1016/j.dib.2018.07.068)
Supplement: Supplementary file 2 — Supplementary material [file mmc2.xlsx]

## Sheet: Phrase Initial by Participant
Participant number	Tongue-twister Repetition Number	PhraseNumber	ErrorType 1= Perseveration 2 = Anticipation	Number of errors
101	2	1	1	0
101	2	1	2	0
101	2	2	1	1
101	2	2	2	0
101	3	1	1	0
101	3	1	2	0
101	3	2	1	0
101	3	2	2	0
101	4	1	1	0
101	4	1	2	0
101	4	2	1	0
101	4	2	2	0
101	5	1	1	0
101	5	1	2	0
101	5	2	1	0
101	5	2	2	0
101	6	1	1	0
101	6	1	2	0
101	6	2	1	0
101	6	2	2	0
102	2	1	1	0
102	2	1	2	0
102	2	2	1	0
102	2	2	2	0
102	3	1	1	0
102	3	1	2	0
102	3	2	1	0
102	3	2	2	0
102	4	1	1	0
102	4	1	2	0
102	4	2	1	0
102	4	2	2	0
102	5	1	1	0
102	5	1	2	0
102	5	2	1	0
102	5	2	2	0
102	6	1	1	0
102	6	1	2	0
102	6	2	1	0
102	6	2	2	0
103	2	1	1	0
103	2	1	2	0
103	2	2	1	0
103	2	2	2	0
103	3	1	1	0
103	3	1	2	0
103	3	2	1	0
103	3	2	2	0
103	4	1	1	0
103	4	1	2	0
103	4	2	1	0
103	4	2	2	0
103	5	1	1	0
103	5	1	2	0
103	5	2	1	0
103	5	2	2	1
103	6	1	1	0
103	6	1	2	0
103	6	2	1	1
103	6	2	2	0
104	2	1	1	0
104	2	1	2	1
104	2	2	1	0
104	2	2	2	0
104	3	1	1	0
104	3	1	2	1
104	3	2	1	0
104	3	2	2	1
104	4	1	1	0
104	4	1	2	0
104	4	2	1	0
104	4	2	2	1
104	5	1	1	0
104	5	1	2	0
104	5	2	1	0
104	5	2	2	0
104	6	1	1	0
104	6	1	2	0
104	6	2	1	0
104	6	2	2	0
111	2	1	1	1
111	2	1	2	0
111	2	2	1	0
111	2	2	2	0
111	3	1	1	1
111	3	1	2	1
111	3	2	1	0
111	3	2	2	0
111	4	1	1	1
111	4	1	2	0
111	4	2	1	0
111	4	2	2	0
111	5	1	1	1
111	5	1	2	0
111	5	2	1	0
111	5	2	2	0
111	6	1	1	1
111	6	1	2	0
111	6	2	1	0
111	6	2	2	0
112	2	1	1	0
112	2	1	2	0
112	2	2	1	0
112	2	2	2	0
112	3	1	1	0
112	3	1	2	0
112	3	2	1	0
112	3	2	2	0
112	4	1	1	0
112	4	1	2	0
112	4	2	1	0
112	4	2	2	0
112	5	1	1	0
112	5	1	2	0
112	5	2	1	0
112	5	2	2	0
112	6	1	1	0
112	6	1	2	0
112	6	2	1	0
112	6	2	2	0
113	2	1	1	0
113	2	1	2	0
113	2	2	1	0
113	2	2	2	0
113	3	1	1	0
113	3	1	2	0
113	3	2	1	0
113	3	2	2	0
113	4	1	1	0
113	4	1	2	0
113	4	2	1	0
113	4	2	2	1
113	5	1	1	0
113	5	1	2	0
113	5	2	1	0
113	5	2	2	0
113	6	1	1	0
113	6	1	2	0
113	6	2	1	0
113	6	2	2	0
114	2	1	1	0
114	2	1	2	0
114	2	2	1	0
114	2	2	2	2
114	3	1	1	0
114	3	1	2	0
114	3	2	1	0
114	3	2	2	0
114	4	1	1	0
114	4	1	2	0
114	4	2	1	0
114	4	2	2	0
114	5	1	1	0
114	5	1	2	0
114	5	2	1	0
114	5	2	2	0
114	6	1	1	0
114	6	1	2	0
114	6	2	1	0
114	6	2	2	0
121	2	1	1	0
121	2	1	2	0
121	2	2	1	0
121	2	2	2	0
121	3	1	1	0
121	3	1	2	0
121	3	2	1	0
121	3	2	2	0
121	4	1	1	0
121	4	1	2	0
121	4	2	1	0
121	4	2	2	0
121	5	1	1	0
121	5	1	2	0
121	5	2	1	0
121	5	2	2	0
121	6	1	1	0
121	6	1	2	0
121	6	2	1	0
121	6	2	2	0
122	2	1	1	0
122	2	1	2	0
122	2	2	1	0
122	2	2	2	1
122	3	1	1	0
122	3	1	2	0
122	3	2	1	0
122	3	2	2	0
122	4	1	1	0
122	4	1	2	0
122	4	2	1	0
122	4	2	2	0
122	5	1	1	0
122	5	1	2	1
122	5	2	1	0
122	5	2	2	0
122	6	1	1	0
122	6	1	2	1
122	6	2	1	0
122	6	2	2	0
123	2	1	1	0
123	2	1	2	0
123	2	2	1	0
123	2	2	2	0
123	3	1	1	0
123	3	1	2	1
123	3	2	1	0
123	3	2	2	0
123	4	1	1	0
123	4	1	2	0
123	4	2	1	0
123	4	2	2	0
123	5	1	1	0
123	5	1	2	0
123	5	2	1	0
123	5	2	2	0
123	6	1	1	0
123	6	1	2	0
123	6	2	1	0
123	6	2	2	0
124	2	1	1	0
124	2	1	2	0
124	2	2	1	0
124	2	2	2	0
124	3	1	1	0
124	3	1	2	0
124	3	2	1	0
124	3	2	2	0
124	4	1	1	0
124	4	1	2	0
124	4	2	1	0
124	4	2	2	0
124	5	1	1	0
124	5	1	2	0
124	5	2	1	0
124	5	2	2	0
124	6	1	1	0
124	6	1	2	0
124	6	2	1	0
124	6	2	2	0
131	2	1	1	0
131	2	1	2	0
131	2	2	1	0
131	2	2	2	1
131	3	1	1	0
131	3	1	2	0
131	3	2	1	0
131	3	2	2	0
131	4	1	1	0
131	4	1	2	0
131	4	2	1	0
131	4	2	2	0
131	5	1	1	0
131	5	1	2	0
131	5	2	1	0
131	5	2	2	0
131	6	1	1	0
131	6	1	2	0
131	6	2	1	0
131	6	2	2	0
132	2	1	1	0
132	2	1	2	1
132	2	2	1	0
132	2	2	2	0
132	3	1	1	0
132	3	1	2	0
132	3	2	1	0
132	3	2	2	0
132	4	1	1	0
132	4	1	2	0
132	4	2	1	0
132	4	2	2	0
132	5	1	1	0
132	5	1	2	0
132	5	2	1	0
132	5	2	2	0
132	6	1	1	0
132	6	1	2	0
132	6	2	1	0
132	6	2	2	0
133	2	1	1	0
133	2	1	2	0
133	2	2	1	0
133	2	2	2	1
133	3	1	1	1
133	3	1	2	0
133	3	2	1	0
133	3	2	2	1
133	4	1	1	0
133	4	1	2	0
133	4	2	1	0
133	4	2	2	0
133	5	1	1	0
133	5	1	2	0
133	5	2	1	0
133	5	2	2	0
133	6	1	1	0
133	6	1	2	0
133	6	2	1	0
133	6	2	2	0
134	2	1	1	0
134	2	1	2	0
134	2	2	1	0
134	2	2	2	0
134	3	1	1	0
134	3	1	2	0
134	3	2	1	0
134	3	2	2	0
134	4	1	1	0
134	4	1	2	0
134	4	2	1	0
134	4	2	2	0
134	5	1	1	0
134	5	1	2	0
134	5	2	1	0
134	5	2	2	0
134	6	1	1	0
134	6	1	2	0
134	6	2	1	0
134	6	2	2	0
141	2	1	1	0
141	2	1	2	1
141	2	2	1	0
141	2	2	2	0
141	3	1	1	0
141	3	1	2	1
141	3	2	1	0
141	3	2	2	0
141	4	1	1	0
141	4	1	2	0
141	4	2	1	0
141	4	2	2	0
141	5	1	1	0
141	5	1	2	0
141	5	2	1	0
141	5	2	2	0
141	6	1	1	0
141	6	1	2	0
141	6	2	1	0
141	6	2	2	0
142	2	1	1	0
142	2	1	2	1
142	2	2	1	0
142	2	2	2	0
142	3	1	1	0
142	3	1	2	0
142	3	2	1	0
142	3	2	2	0
142	4	1	1	0
142	4	1	2	0
142	4	2	1	0
142	4	2	2	0
142	5	1	1	0
142	5	1	2	1
142	5	2	1	0
142	5	2	2	0
142	6	1	1	0
142	6	1	2	0
142	6	2	1	0
142	6	2	2	0
143	2	1	1	0
143	2	1	2	0
143	2	2	1	0
143	2	2	2	1
143	3	1	1	0
143	3	1	2	0
143	3	2	1	0
143	3	2	2	1
143	4	1	1	0
143	4	1	2	0
143	4	2	1	0
143	4	2	2	0
143	5	1	1	0
143	5	1	2	0
143	5	2	1	0
143	5	2	2	0
143	6	1	1	0
143	6	1	2	0
143	6	2	1	0
143	6	2	2	0
144	2	1	1	0
144	2	1	2	2
144	2	2	1	0
144	2	2	2	1
144	3	1	1	0
144	3	1	2	0
144	3	2	1	0
144	3	2	2	0
144	4	1	1	0
144	4	1	2	0
144	4	2	1	0
144	4	2	2	0
144	5	1	1	0
144	5	1	2	0
144	5	2	1	0
144	5	2	2	0
144	6	1	1	0
144	6	1	2	0
144	6	2	1	0
144	6	2	2	0
151	2	1	1	0
151	2	1	2	0
151	2	2	1	0
151	2	2	2	0
151	3	1	1	0
151	3	1	2	1
151	3	2	1	1
151	3	2	2	0
151	4	1	1	0
151	4	1	2	0
151	4	2	1	0
151	4	2	2	0
151	5	1	1	0
151	5	1	2	0
151	5	2	1	0
151	5	2	2	0
151	6	1	1	0
151	6	1	2	0
151	6	2	1	0
151	6	2	2	0
152	2	1	1	0
152	2	1	2	0
152	2	2	1	0
152	2	2	2	0
152	3	1	1	0
152	3	1	2	0
152	3	2	1	0
152	3	2	2	0
152	4	1	1	0
152	4	1	2	0
152	4	2	1	0
152	4	2	2	0
152	5	1	1	0
152	5	1	2	0
152	5	2	1	0
152	5	2	2	0
152	6	1	1	0
152	6	1	2	0
152	6	2	1	1
152	6	2	2	0
153	2	1	1	0
153	2	1	2	0
153	2	2	1	0
153	2	2	2	0
153	3	1	1	0
153	3	1	2	0
153	3	2	1	0
153	3	2	2	0
153	4	1	1	0
153	4	1	2	0
153	4	2	1	0
153	4	2	2	0
153	5	1	1	0
153	5	1	2	0
153	5	2	1	0
153	5	2	2	0
153	6	1	1	0
153	6	1	2	0
153	6	2	1	0
153	6	2	2	0
154	2	1	1	0
154	2	1	2	0
154	2	2	1	0
154	2	2	2	0
154	3	1	1	0
154	3	1	2	0
154	3	2	1	0
154	3	2	2	1
154	4	1	1	0
154	4	1	2	0
154	4	2	1	1
154	4	2	2	0
154	5	1	1	0
154	5	1	2	0
154	5	2	1	1
154	5	2	2	0
154	6	1	1	0
154	6	1	2	0
154	6	2	1	0
154	6	2	2	0
161	2	1	1	0
161	2	1	2	0
161	2	2	1	0
161	2	2	2	0
161	3	1	1	0
161	3	1	2	0
161	3	2	1	0
161	3	2	2	1
161	4	1	1	0
161	4	1	2	0
161	4	2	1	0
161	4	2	2	0
161	5	1	1	0
161	5	1	2	2
161	5	2	1	0
161	5	2	2	0
161	6	1	1	0
161	6	1	2	0
161	6	2	1	0
161	6	2	2	0
162	2	1	1	0
162	2	1	2	0
162	2	2	1	0
162	2	2	2	0
162	3	1	1	0
162	3	1	2	0
162	3	2	1	0
162	3	2	2	0
162	4	1	1	0
162	4	1	2	0
162	4	2	1	0
162	4	2	2	2
162	5	1	1	0
162	5	1	2	0
162	5	2	1	0
162	5	2	2	0
162	6	1	1	0
162	6	1	2	1
162	6	2	1	0
162	6	2	2	0
163	2	1	1	0
163	2	1	2	0
163	2	2	1	1
163	2	2	2	0
163	3	1	1	0
163	3	1	2	0
163	3	2	1	0
163	3	2	2	0
163	4	1	1	0
163	4	1	2	0
163	4	2	1	0
163	4	2	2	0
163	5	1	1	0
163	5	1	2	0
163	5	2	1	0
163	5	2	2	0
163	6	1	1	0
163	6	1	2	0
163	6	2	1	0
163	6	2	2	0
164	2	1	1	0
164	2	1	2	0
164	2	2	1	0
164	2	2	2	0
164	3	1	1	0
164	3	1	2	0
164	3	2	1	0
164	3	2	2	0
164	4	1	1	0
164	4	1	2	0
164	4	2	1	0
164	4	2	2	2
164	5	1	1	0
164	5	1	2	0
164	5	2	1	0
164	5	2	2	1
164	6	1	1	0
164	6	1	2	0
164	6	2	1	1
164	6	2	2	1
171	2	1	1	0
171	2	1	2	0
171	2	2	1	0
171	2	2	2	0
171	3	1	1	0
171	3	1	2	0
171	3	2	1	0
171	3	2	2	0
171	4	1	1	0
171	4	1	2	0
171	4	2	1	0
171	4	2	2	0
171	5	1	1	0
171	5	1	2	0
171	5	2	1	0
171	5	2	2	0
171	6	1	1	0
171	6	1	2	0
171	6	2	1	0
171	6	2	2	0
172	2	1	1	0
172	2	1	2	0
172	2	2	1	0
172	2	2	2	0
172	3	1	1	0
172	3	1	2	0
172	3	2	1	1
172	3	2	2	0
172	4	1	1	0
172	4	1	2	0
172	4	2	1	0
172	4	2	2	0
172	5	1	1	0
172	5	1	2	0
172	5	2	1	1
172	5	2	2	0
172	6	1	1	0
172	6	1	2	0
172	6	2	1	0
172	6	2	2	0
173	2	1	1	0
173	2	1	2	0
173	2	2	1	0
173	2	2	2	0
173	3	1	1	0
173	3	1	2	0
173	3	2	1	0
173	3	2	2	0
173	4	1	1	0
173	4	1	2	0
173	4	2	1	0
173	4	2	2	0
173	5	1	1	0
173	5	1	2	0
173	5	2	1	0
173	5	2	2	0
173	6	1	1	0
173	6	1	2	0
173	6	2	1	0
173	6	2	2	0
174	2	1	1	0
174	2	1	2	0
174	2	2	1	1
174	2	2	2	1
174	3	1	1	0
174	3	1	2	2
174	3	2	1	1
174	3	2	2	0
174	4	1	1	0
174	4	1	2	1
174	4	2	1	1
174	4	2	2	0
174	5	1	1	0
174	5	1	2	0
174	5	2	1	0
174	5	2	2	1
174	6	1	1	0
174	6	1	2	0
174	6	2	1	0
174	6	2	2	0
181	2	1	1	0
181	2	1	2	0
181	2	2	1	0
181	2	2	2	0
181	3	1	1	1
181	3	1	2	0
181	3	2	1	0
181	3	2	2	0
181	4	1	1	0
181	4	1	2	0
181	4	2	1	0
181	4	2	2	0
181	5	1	1	0
181	5	1	2	0
181	5	2	1	0
181	5	2	2	0
181	6	1	1	0
181	6	1	2	0
181	6	2	1	0
181	6	2	2	0
182	2	1	1	0
182	2	1	2	1
182	2	2	1	0
182	2	2	2	0
182	3	1	1	0
182	3	1	2	0
182	3	2	1	0
182	3	2	2	0
182	4	1	1	0
182	4	1	2	0
182	4	2	1	0
182	4	2	2	0
182	5	1	1	0
182	5	1	2	0
182	5	2	1	0
182	5	2	2	0
182	6	1	1	0
182	6	1	2	0
182	6	2	1	0
182	6	2	2	0
183	2	1	1	0
183	2	1	2	0
183	2	2	1	0
183	2	2	2	0
183	3	1	1	0
183	3	1	2	0
183	3	2	1	0
183	3	2	2	0
183	4	1	1	0
183	4	1	2	0
183	4	2	1	0
183	4	2	2	1
183	5	1	1	0
183	5	1	2	0
183	5	2	1	0
183	5	2	2	1
183	6	1	1	0
183	6	1	2	1
183	6	2	1	0
183	6	2	2	1
184	2	1	1	0
184	2	1	2	0
184	2	2	1	0
184	2	2	2	0
184	3	1	1	0
184	3	1	2	0
184	3	2	1	0
184	3	2	2	0
184	4	1	1	0
184	4	1	2	0
184	4	2	1	0
184	4	2	2	0
184	5	1	1	0
184	5	1	2	0
184	5	2	1	1
184	5	2	2	0
184	6	1	1	0
184	6	1	2	0
184	6	2	1	0
184	6	2	2	0
191	2	1	1	0
191	2	1	2	0
191	2	2	1	1
191	2	2	2	0
191	3	1	1	0
191	3	1	2	0
191	3	2	1	0
191	3	2	2	0
191	4	1	1	0
191	4	1	2	0
191	4	2	1	0
191	4	2	2	0
191	5	1	1	0
191	5	1	2	0
191	5	2	1	0
191	5	2	2	0
191	6	1	1	0
191	6	1	2	0
191	6	2	1	0
191	6	2	2	0
192	2	1	1	0
192	2	1	2	0
192	2	2	1	0
192	2	2	2	1
192	3	1	1	0
192	3	1	2	0
192	3	2	1	0
192	3	2	2	0
192	4	1	1	0
192	4	1	2	0
192	4	2	1	0
192	4	2	2	0
192	5	1	1	0
192	5	1	2	0
192	5	2	1	0
192	5	2	2	0
192	6	1	1	0
192	6	1	2	0
192	6	2	1	0
192	6	2	2	0
193	2	1	1	0
193	2	1	2	0
193	2	2	1	0
193	2	2	2	0
193	3	1	1	0
193	3	1	2	0
193	3	2	1	0
193	3	2	2	0
193	4	1	1	0
193	4	1	2	0
193	4	2	1	0
193	4	2	2	0
193	5	1	1	0
193	5	1	2	0
193	5	2	1	0
193	5	2	2	0
193	6	1	1	0
193	6	1	2	0
193	6	2	1	0
193	6	2	2	0
201	2	1	1	0
201	2	1	2	0
201	2	2	1	0
201	2	2	2	0
201	3	1	1	0
201	3	1	2	0
201	3	2	1	0
201	3	2	2	0
201	4	1	1	0
201	4	1	2	0
201	4	2	1	0
201	4	2	2	1
201	5	1	1	0
201	5	1	2	0
201	5	2	1	0
201	5	2	2	0
201	6	1	1	0
201	6	1	2	0
201	6	2	1	0
201	6	2	2	1
202	2	1	1	1
202	2	1	2	0
202	2	2	1	0
202	2	2	2	1
202	3	1	1	0
202	3	1	2	0
202	3	2	1	0
202	3	2	2	0
202	4	1	1	0
202	4	1	2	0
202	4	2	1	0
202	4	2	2	0
202	5	1	1	0
202	5	1	2	0
202	5	2	1	0
202	5	2	2	1
202	6	1	1	0
202	6	1	2	1
202	6	2	1	0
202	6	2	2	0
203	2	1	1	0
203	2	1	2	0
203	2	2	1	0
203	2	2	2	0
203	3	1	1	0
203	3	1	2	0
203	3	2	1	0
203	3	2	2	0
203	4	1	1	0
203	4	1	2	0
203	4	2	1	1
203	4	2	2	0
203	5	1	1	0
203	5	1	2	0
203	5	2	1	0
203	5	2	2	0
203	6	1	1	0
203	6	1	2	0
203	6	2	1	0
203	6	2	2	0
204	2	1	1	0
204	2	1	2	0
204	2	2	1	0
204	2	2	2	0
204	3	1	1	0
204	3	1	2	0
204	3	2	1	0
204	3	2	2	0
204	4	1	1	0
204	4	1	2	0
204	4	2	1	0
204	4	2	2	0
204	5	1	1	0
204	5	1	2	0
204	5	2	1	0
204	5	2	2	0
204	6	1	1	0
204	6	1	2	0
204	6	2	1	0
204	6	2	2	0
294	2	1	1	0
294	2	1	2	0
294	2	2	1	0
294	2	2	2	0
294	3	1	1	0
294	3	1	2	0
294	3	2	1	0
294	3	2	2	0
294	4	1	1	0
294	4	1	2	0
294	4	2	1	0
294	4	2	2	0
294	5	1	1	0
294	5	1	2	0
294	5	2	1	0
294	5	2	2	0
294	6	1	1	0
294	6	1	2	0
294	6	2	1	0
294	6	2	2	1

## Sheet: Phrase Initial by Item
Item number	Tongue-twister Repetition Number	PhraseNumber	ErrorType 1= Perseveration 2 = Anticipation	Number of errors
1	2	1	1	0
1	2	1	2	0
1	2	2	1	0
1	2	2	2	0
1	3	1	1	0
1	3	1	2	0
1	3	2	1	0
1	3	2	2	0
1	4	1	1	0
1	4	1	2	0
1	4	2	1	0
1	4	2	2	0
1	5	1	1	0
1	5	1	2	0
1	5	2	1	0
1	5	2	2	0
1	6	1	1	0
1	6	1	2	0
1	6	2	1	0
1	6	2	2	0
2	2	1	1	1
2	2	1	2	1
2	2	2	1	2
2	2	2	2	2
2	3	1	1	1
2	3	1	2	1
2	3	2	1	1
2	3	2	2	0
2	4	1	1	0
2	4	1	2	0
2	4	2	1	2
2	4	2	2	3
2	5	1	1	1
2	5	1	2	1
2	5	2	1	0
2	5	2	2	0
2	6	1	1	1
2	6	1	2	0
2	6	2	1	1
2	6	2	2	2
3	2	1	1	0
3	2	1	2	0
3	2	2	1	0
3	2	2	2	0
3	3	1	1	0
3	3	1	2	0
3	3	2	1	0
3	3	2	2	0
3	4	1	1	0
3	4	1	2	0
3	4	2	1	0
3	4	2	2	0
3	5	1	1	0
3	5	1	2	0
3	5	2	1	0
3	5	2	2	1
3	6	1	1	0
3	6	1	2	0
3	6	2	1	0
3	6	2	2	0
4	2	1	1	0
4	2	1	2	0
4	2	2	1	0
4	2	2	2	1
4	3	1	1	0
4	3	1	2	0
4	3	2	1	0
4	3	2	2	0
4	4	1	1	0
4	4	1	2	0
4	4	2	1	0
4	4	2	2	0
4	5	1	1	0
4	5	1	2	0
4	5	2	1	0
4	5	2	2	0
4	6	1	1	0
4	6	1	2	0
4	6	2	1	0
4	6	2	2	0
5	2	1	1	0
5	2	1	2	1
5	2	2	1	0
5	2	2	2	0
5	3	1	1	0
5	3	1	2	2
5	3	2	1	1
5	3	2	2	0
5	4	1	1	0
5	4	1	2	0
5	4	2	1	0
5	4	2	2	0
5	5	1	1	0
5	5	1	2	0
5	5	2	1	1
5	5	2	2	1
5	6	1	1	0
5	6	1	2	0
5	6	2	1	0
5	6	2	2	0
6	2	1	1	0
6	2	1	2	0
6	2	2	1	0
6	2	2	2	0
6	3	1	1	0
6	3	1	2	0
6	3	2	1	0
6	3	2	2	0
6	4	1	1	0
6	4	1	2	0
6	4	2	1	0
6	4	2	2	0
6	5	1	1	0
6	5	1	2	1
6	5	2	1	1
6	5	2	2	0
6	6	1	1	0
6	6	1	2	0
6	6	2	1	0
6	6	2	2	0
7	2	1	1	0
7	2	1	2	1
7	2	2	1	0
7	2	2	2	1
7	3	1	1	0
7	3	1	2	0
7	3	2	1	0
7	3	2	2	0
7	4	1	1	0
7	4	1	2	0
7	4	2	1	0
7	4	2	2	0
7	5	1	1	0
7	5	1	2	1
7	5	2	1	0
7	5	2	2	0
7	6	1	1	0
7	6	1	2	0
7	6	2	1	0
7	6	2	2	0
8	2	1	1	1
8	2	1	2	1
8	2	2	1	0
8	2	2	2	0
8	3	1	1	0
8	3	1	2	0
8	3	2	1	0
8	3	2	2	1
8	4	1	1	0
8	4	1	2	0
8	4	2	1	0
8	4	2	2	0
8	5	1	1	0
8	5	1	2	0
8	5	2	1	0
8	5	2	2	1
8	6	1	1	0
8	6	1	2	1
8	6	2	1	0
8	6	2	2	0
9	2	1	1	0
9	2	1	2	1
9	2	2	1	0
9	2	2	2	1
9	3	1	1	0
9	3	1	2	0
9	3	2	1	0
9	3	2	2	0
9	4	1	1	0
9	4	1	2	0
9	4	2	1	0
9	4	2	2	0
9	5	1	1	0
9	5	1	2	0
9	5	2	1	0
9	5	2	2	0
9	6	1	1	0
9	6	1	2	0
9	6	2	1	1
9	6	2	2	0
10	2	1	1	0
10	2	1	2	0
10	2	2	1	0
10	2	2	2	0
10	3	1	1	0
10	3	1	2	0
10	3	2	1	0
10	3	2	2	0
10	4	1	1	0
10	4	1	2	0
10	4	2	1	0
10	4	2	2	1
10	5	1	1	0
10	5	1	2	0
10	5	2	1	0
10	5	2	2	1
10	6	1	1	0
10	6	1	2	0
10	6	2	1	0
10	6	2	2	1
11	2	1	1	0
11	2	1	2	0
11	2	2	1	0
11	2	2	2	0
11	3	1	1	0
11	3	1	2	0
11	3	2	1	1
11	3	2	2	0
11	4	1	1	0
11	4	1	2	0
11	4	2	1	0
11	4	2	2	1
11	5	1	1	0
11	5	1	2	1
11	5	2	1	0
11	5	2	2	0
11	6	1	1	0
11	6	1	2	0
11	6	2	1	0
11	6	2	2	0
12	2	1	1	0
12	2	1	2	0
12	2	2	1	1
12	2	2	2	0
12	3	1	1	1
12	3	1	2	0
12	3	2	1	0
12	3	2	2	1
12	4	1	1	1
12	4	1	2	0
12	4	2	1	0
12	4	2	2	1
12	5	1	1	0
12	5	1	2	0
12	5	2	1	0
12	5	2	2	0
12	6	1	1	0
12	6	1	2	0
12	6	2	1	0
12	6	2	2	0
13	2	1	1	0
13	2	1	2	0
13	2	2	1	0
13	2	2	2	0
13	3	1	1	0
13	3	1	2	2
13	3	2	1	0
13	3	2	2	0
13	4	1	1	0
13	4	1	2	1
13	4	2	1	0
13	4	2	2	0
13	5	1	1	0
13	5	1	2	0
13	5	2	1	0
13	5	2	2	0
13	6	1	1	0
13	6	1	2	0
13	6	2	1	0
13	6	2	2	0
14	2	1	1	0
14	2	1	2	1
14	2	2	1	0
14	2	2	2	3
14	3	1	1	0
14	3	1	2	0
14	3	2	1	0
14	3	2	2	0
14	4	1	1	0
14	4	1	2	0
14	4	2	1	0
14	4	2	2	0
14	5	1	1	0
14	5	1	2	0
14	5	2	1	0
14	5	2	2	1
14	6	1	1	0
14	6	1	2	2
14	6	2	1	0
14	6	2	2	0
15	2	1	1	0
15	2	1	2	1
15	2	2	1	0
15	2	2	2	0
15	3	1	1	0
15	3	1	2	1
15	3	2	1	0
15	3	2	2	1
15	4	1	1	0
15	4	1	2	0
15	4	2	1	1
15	4	2	2	2
15	5	1	1	0
15	5	1	2	0
15	5	2	1	1
15	5	2	2	0
15	6	1	1	0
15	6	1	2	0
15	6	2	1	0
15	6	2	2	0
16	2	1	1	0
16	2	1	2	0
16	2	2	1	0
16	2	2	2	0
16	3	1	1	0
16	3	1	2	1
16	3	2	1	0
16	3	2	2	0
16	4	1	1	0
16	4	1	2	0
16	4	2	1	0
16	4	2	2	0
16	5	1	1	0
16	5	1	2	0
16	5	2	1	0
16	5	2	2	0
16	6	1	1	0
16	6	1	2	0
16	6	2	1	0
16	6	2	2	0
17	2	1	1	0
17	2	1	2	0
17	2	2	1	0
17	2	2	2	2
17	3	1	1	1
17	3	1	2	0
17	3	2	1	0
17	3	2	2	1
17	4	1	1	0
17	4	1	2	0
17	4	2	1	0
17	4	2	2	0
17	5	1	1	0
17	5	1	2	0
17	5	2	1	0
17	5	2	2	0
17	6	1	1	0
17	6	1	2	0
17	6	2	1	0
17	6	2	2	1
18	2	1	1	0
18	2	1	2	0
18	2	2	1	1
18	2	2	2	0
18	3	1	1	0
18	3	1	2	0
18	3	2	1	0
18	3	2	2	0
18	4	1	1	0
18	4	1	2	0
18	4	2	1	0
18	4	2	2	0
18	5	1	1	0
18	5	1	2	0
18	5	2	1	0
18	5	2	2	0
18	6	1	1	0
18	6	1	2	0
18	6	2	1	1
18	6	2	2	1
19	2	1	1	0
19	2	1	2	0
19	2	2	1	0
19	2	2	2	0
19	3	1	1	0
19	3	1	2	0
19	3	2	1	0
19	3	2	2	1
19	4	1	1	0
19	4	1	2	0
19	4	2	1	0
19	4	2	2	0
19	5	1	1	0
19	5	1	2	0
19	5	2	1	0
19	5	2	2	0
19	6	1	1	0
19	6	1	2	0
19	6	2	1	0
19	6	2	2	0
20	2	1	1	0
20	2	1	2	0
20	2	2	1	0
20	2	2	2	0
20	3	1	1	0
20	3	1	2	0
20	3	2	1	0
20	3	2	2	0
20	4	1	1	0
20	4	1	2	0
20	4	2	1	0
20	4	2	2	0
20	5	1	1	0
20	5	1	2	0
20	5	2	1	0
20	5	2	2	0
20	6	1	1	0
20	6	1	2	1
20	6	2	1	0
20	6	2	2	0

## Sheet: Phrase Final by Participant
Participant number	Tongue-twister Repetition Number	PhraseNumber	ErrorType 1= Perseveration 2 = Anticipation	Number of errors
101	1	1	1	0
101	1	1	2	0
101	1	2	1	0
101	1	2	2	0
101	2	1	1	0
101	2	1	2	0
101	2	2	1	0
101	2	2	2	0
101	3	1	1	0
101	3	1	2	0
101	3	2	1	0
101	3	2	2	0
101	4	1	1	0
101	4	1	2	0
101	4	2	1	0
101	4	2	2	0
101	5	1	1	0
101	5	1	2	0
101	5	2	1	0
101	5	2	2	0
102	1	1	1	1
102	1	1	2	0
102	1	2	1	1
102	1	2	2	0
102	2	1	1	1
102	2	1	2	0
102	2	2	1	1
102	2	2	2	0
102	3	1	1	1
102	3	1	2	0
102	3	2	1	0
102	3	2	2	0
102	4	1	1	1
102	4	1	2	0
102	4	2	1	0
102	4	2	2	0
102	5	1	1	0
102	5	1	2	0
102	5	2	1	1
102	5	2	2	0
103	1	1	1	0
103	1	1	2	0
103	1	2	1	0
103	1	2	2	0
103	2	1	1	0
103	2	1	2	0
103	2	2	1	0
103	2	2	2	0
103	3	1	1	0
103	3	1	2	2
103	3	2	1	0
103	3	2	2	1
103	4	1	1	0
103	4	1	2	0
103	4	2	1	0
103	4	2	2	0
103	5	1	1	0
103	5	1	2	0
103	5	2	1	0
103	5	2	2	0
104	1	1	1	0
104	1	1	2	0
104	1	2	1	1
104	1	2	2	0
104	2	1	1	0
104	2	1	2	1
104	2	2	1	0
104	2	2	2	0
104	3	1	1	1
104	3	1	2	2
104	3	2	1	1
104	3	2	2	0
104	4	1	1	0
104	4	1	2	1
104	4	2	1	1
104	4	2	2	0
104	5	1	1	1
104	5	1	2	0
104	5	2	1	1
104	5	2	2	0
111	1	1	1	1
111	1	1	2	0
111	1	2	1	0
111	1	2	2	1
111	2	1	1	2
111	2	1	2	0
111	2	2	1	2
111	2	2	2	1
111	3	1	1	1
111	3	1	2	0
111	3	2	1	2
111	3	2	2	2
111	4	1	1	1
111	4	1	2	0
111	4	2	1	0
111	4	2	2	2
111	5	1	1	2
111	5	1	2	1
111	5	2	1	1
111	5	2	2	1
112	1	1	1	0
112	1	1	2	0
112	1	2	1	0
112	1	2	2	0
112	2	1	1	1
112	2	1	2	0
112	2	2	1	0
112	2	2	2	1
112	3	1	1	0
112	3	1	2	0
112	3	2	1	0
112	3	2	2	1
112	4	1	1	0
112	4	1	2	0
112	4	2	1	0
112	4	2	2	0
112	5	1	1	1
112	5	1	2	0
112	5	2	1	0
112	5	2	2	0
113	1	1	1	0
113	1	1	2	1
113	1	2	1	1
113	1	2	2	0
113	2	1	1	0
113	2	1	2	1
113	2	2	1	0
113	2	2	2	0
113	3	1	1	0
113	3	1	2	1
113	3	2	1	0
113	3	2	2	0
113	4	1	1	0
113	4	1	2	2
113	4	2	1	0
113	4	2	2	0
113	5	1	1	0
113	5	1	2	0
113	5	2	1	0
113	5	2	2	0
114	1	1	1	0
114	1	1	2	1
114	1	2	1	1
114	1	2	2	0
114	2	1	1	0
114	2	1	2	0
114	2	2	1	0
114	2	2	2	0
114	3	1	1	0
114	3	1	2	1
114	3	2	1	2
114	3	2	2	0
114	4	1	1	0
114	4	1	2	2
114	4	2	1	1
114	4	2	2	0
114	5	1	1	0
114	5	1	2	1
114	5	2	1	1
114	5	2	2	1
121	1	1	1	1
121	1	1	2	0
121	1	2	1	0
121	1	2	2	0
121	2	1	1	0
121	2	1	2	0
121	2	2	1	0
121	2	2	2	0
121	3	1	1	0
121	3	1	2	0
121	3	2	1	0
121	3	2	2	0
121	4	1	1	0
121	4	1	2	0
121	4	2	1	0
121	4	2	2	1
121	5	1	1	1
121	5	1	2	0
121	5	2	1	0
121	5	2	2	0
122	1	1	1	0
122	1	1	2	0
122	1	2	1	2
122	1	2	2	0
122	2	1	1	2
122	2	1	2	3
122	2	2	1	1
122	2	2	2	0
122	3	1	1	2
122	3	1	2	1
122	3	2	1	2
122	3	2	2	0
122	4	1	1	0
122	4	1	2	0
122	4	2	1	1
122	4	2	2	1
122	5	1	1	1
122	5	1	2	0
122	5	2	1	1
122	5	2	2	1
123	1	1	1	1
123	1	1	2	0
123	1	2	1	2
123	1	2	2	0
123	2	1	1	0
123	2	1	2	1
123	2	2	1	2
123	2	2	2	0
123	3	1	1	0
123	3	1	2	1
123	3	2	1	2
123	3	2	2	0
123	4	1	1	0
123	4	1	2	0
123	4	2	1	1
123	4	2	2	0
123	5	1	1	1
123	5	1	2	0
123	5	2	1	0
123	5	2	2	0
124	1	1	1	0
124	1	1	2	0
124	1	2	1	1
124	1	2	2	0
124	2	1	1	0
124	2	1	2	0
124	2	2	1	1
124	2	2	2	2
124	3	1	1	0
124	3	1	2	1
124	3	2	1	1
124	3	2	2	0
124	4	1	1	0
124	4	1	2	0
124	4	2	1	1
124	4	2	2	0
124	5	1	1	0
124	5	1	2	1
124	5	2	1	1
124	5	2	2	1
131	1	1	1	0
131	1	1	2	0
131	1	2	1	0
131	1	2	2	0
131	2	1	1	0
131	2	1	2	0
131	2	2	1	1
131	2	2	2	0
131	3	1	1	0
131	3	1	2	1
131	3	2	1	0
131	3	2	2	0
131	4	1	1	0
131	4	1	2	0
131	4	2	1	1
131	4	2	2	0
131	5	1	1	1
131	5	1	2	1
131	5	2	1	2
131	5	2	2	1
132	1	1	1	0
132	1	1	2	0
132	1	2	1	0
132	1	2	2	0
132	2	1	1	1
132	2	1	2	0
132	2	2	1	3
132	2	2	2	0
132	3	1	1	1
132	3	1	2	0
132	3	2	1	1
132	3	2	2	1
132	4	1	1	1
132	4	1	2	0
132	4	2	1	1
132	4	2	2	2
132	5	1	1	2
132	5	1	2	0
132	5	2	1	3
132	5	2	2	1
133	1	1	1	1
133	1	1	2	0
133	1	2	1	1
133	1	2	2	0
133	2	1	1	1
133	2	1	2	1
133	2	2	1	1
133	2	2	2	0
133	3	1	1	0
133	3	1	2	1
133	3	2	1	1
133	3	2	2	0
133	4	1	1	2
133	4	1	2	2
133	4	2	1	1
133	4	2	2	1
133	5	1	1	0
133	5	1	2	1
133	5	2	1	0
133	5	2	2	0
134	1	1	1	0
134	1	1	2	0
134	1	2	1	1
134	1	2	2	0
134	2	1	1	0
134	2	1	2	4
134	2	2	1	1
134	2	2	2	0
134	3	1	1	0
134	3	1	2	3
134	3	2	1	0
134	3	2	2	0
134	4	1	1	1
134	4	1	2	3
134	4	2	1	1
134	4	2	2	0
134	5	1	1	1
134	5	1	2	2
134	5	2	1	0
134	5	2	2	0
141	1	1	1	0
141	1	1	2	1
141	1	2	1	0
141	1	2	2	0
141	2	1	1	0
141	2	1	2	1
141	2	2	1	1
141	2	2	2	1
141	3	1	1	0
141	3	1	2	2
141	3	2	1	0
141	3	2	2	2
141	4	1	1	1
141	4	1	2	1
141	4	2	1	1
141	4	2	2	2
141	5	1	1	0
141	5	1	2	0
141	5	2	1	1
141	5	2	2	2
142	1	1	1	1
142	1	1	2	1
142	1	2	1	0
142	1	2	2	0
142	2	1	1	0
142	2	1	2	0
142	2	2	1	0
142	2	2	2	0
142	3	1	1	1
142	3	1	2	0
142	3	2	1	0
142	3	2	2	0
142	4	1	1	1
142	4	1	2	0
142	4	2	1	0
142	4	2	2	0
142	5	1	1	1
142	5	1	2	1
142	5	2	1	1
142	5	2	2	0
143	1	1	1	0
143	1	1	2	0
143	1	2	1	2
143	1	2	2	0
143	2	1	1	1
143	2	1	2	0
143	2	2	1	1
143	2	2	2	0
143	3	1	1	0
143	3	1	2	0
143	3	2	1	1
143	3	2	2	0
143	4	1	1	1
143	4	1	2	1
143	4	2	1	1
143	4	2	2	0
143	5	1	1	1
143	5	1	2	1
143	5	2	1	2
143	5	2	2	0
144	1	1	1	0
144	1	1	2	0
144	1	2	1	1
144	1	2	2	0
144	2	1	1	1
144	2	1	2	1
144	2	2	1	1
144	2	2	2	0
144	3	1	1	0
144	3	1	2	1
144	3	2	1	1
144	3	2	2	0
144	4	1	1	0
144	4	1	2	0
144	4	2	1	1
144	4	2	2	1
144	5	1	1	1
144	5	1	2	0
144	5	2	1	1
144	5	2	2	0
151	1	1	1	0
151	1	1	2	0
151	1	2	1	0
151	1	2	2	0
151	2	1	1	0
151	2	1	2	0
151	2	2	1	0
151	2	2	2	0
151	3	1	1	0
151	3	1	2	0
151	3	2	1	0
151	3	2	2	0
151	4	1	1	0
151	4	1	2	0
151	4	2	1	0
151	4	2	2	0
151	5	1	1	0
151	5	1	2	0
151	5	2	1	0
151	5	2	2	1
152	1	1	1	0
152	1	1	2	2
152	1	2	1	0
152	1	2	2	0
152	2	1	1	1
152	2	1	2	0
152	2	2	1	0
152	2	2	2	0
152	3	1	1	1
152	3	1	2	2
152	3	2	1	0
152	3	2	2	0
152	4	1	1	1
152	4	1	2	1
152	4	2	1	0
152	4	2	2	0
152	5	1	1	0
152	5	1	2	1
152	5	2	1	0
152	5	2	2	0
153	1	1	1	1
153	1	1	2	0
153	1	2	1	0
153	1	2	2	0
153	2	1	1	0
153	2	1	2	0
153	2	2	1	1
153	2	2	2	0
153	3	1	1	0
153	3	1	2	0
153	3	2	1	1
153	3	2	2	0
153	4	1	1	1
153	4	1	2	0
153	4	2	1	0
153	4	2	2	0
153	5	1	1	1
153	5	1	2	0
153	5	2	1	1
153	5	2	2	0
154	1	1	1	0
154	1	1	2	0
154	1	2	1	3
154	1	2	2	0
154	2	1	1	1
154	2	1	2	0
154	2	2	1	1
154	2	2	2	0
154	3	1	1	0
154	3	1	2	0
154	3	2	1	1
154	3	2	2	0
154	4	1	1	0
154	4	1	2	0
154	4	2	1	0
154	4	2	2	0
154	5	1	1	0
154	5	1	2	1
154	5	2	1	1
154	5	2	2	1
161	1	1	1	0
161	1	1	2	0
161	1	2	1	0
161	1	2	2	0
161	2	1	1	0
161	2	1	2	0
161	2	2	1	0
161	2	2	2	0
161	3	1	1	1
161	3	1	2	1
161	3	2	1	1
161	3	2	2	0
161	4	1	1	0
161	4	1	2	0
161	4	2	1	1
161	4	2	2	1
161	5	1	1	0
161	5	1	2	0
161	5	2	1	1
161	5	2	2	0
162	1	1	1	0
162	1	1	2	0
162	1	2	1	0
162	1	2	2	0
162	2	1	1	0
162	2	1	2	0
162	2	2	1	0
162	2	2	2	0
162	3	1	1	0
162	3	1	2	0
162	3	2	1	1
162	3	2	2	1
162	4	1	1	0
162	4	1	2	1
162	4	2	1	1
162	4	2	2	0
162	5	1	1	1
162	5	1	2	0
162	5	2	1	0
162	5	2	2	0
163	1	1	1	0
163	1	1	2	0
163	1	2	1	0
163	1	2	2	0
163	2	1	1	0
163	2	1	2	0
163	2	2	1	0
163	2	2	2	0
163	3	1	1	0
163	3	1	2	0
163	3	2	1	0
163	3	2	2	1
163	4	1	1	0
163	4	1	2	0
163	4	2	1	0
163	4	2	2	0
163	5	1	1	0
163	5	1	2	0
163	5	2	1	1
163	5	2	2	1
164	1	1	1	0
164	1	1	2	1
164	1	2	1	0
164	1	2	2	0
164	2	1	1	1
164	2	1	2	0
164	2	2	1	1
164	2	2	2	0
164	3	1	1	0
164	3	1	2	1
164	3	2	1	1
164	3	2	2	0
164	4	1	1	1
164	4	1	2	1
164	4	2	1	1
164	4	2	2	0
164	5	1	1	1
164	5	1	2	0
164	5	2	1	2
164	5	2	2	0
171	1	1	1	0
171	1	1	2	1
171	1	2	1	1
171	1	2	2	0
171	2	1	1	1
171	2	1	2	0
171	2	2	1	0
171	2	2	2	0
171	3	1	1	1
171	3	1	2	1
171	3	2	1	0
171	3	2	2	2
171	4	1	1	1
171	4	1	2	1
171	4	2	1	0
171	4	2	2	0
171	5	1	1	0
171	5	1	2	2
171	5	2	1	1
171	5	2	2	2
172	1	1	1	0
172	1	1	2	0
172	1	2	1	0
172	1	2	2	0
172	2	1	1	1
172	2	1	2	0
172	2	2	1	0
172	2	2	2	0
172	3	1	1	1
172	3	1	2	0
172	3	2	1	0
172	3	2	2	0
172	4	1	1	0
172	4	1	2	0
172	4	2	1	2
172	4	2	2	0
172	5	1	1	2
172	5	1	2	0
172	5	2	1	1
172	5	2	2	0
173	1	1	1	0
173	1	1	2	0
173	1	2	1	1
173	1	2	2	0
173	2	1	1	0
173	2	1	2	0
173	2	2	1	1
173	2	2	2	0
173	3	1	1	0
173	3	1	2	1
173	3	2	1	0
173	3	2	2	0
173	4	1	1	0
173	4	1	2	0
173	4	2	1	1
173	4	2	2	0
173	5	1	1	0
173	5	1	2	0
173	5	2	1	1
173	5	2	2	0
174	1	1	1	0
174	1	1	2	0
174	1	2	1	0
174	1	2	2	0
174	2	1	1	0
174	2	1	2	1
174	2	2	1	0
174	2	2	2	0
174	3	1	1	0
174	3	1	2	0
174	3	2	1	2
174	3	2	2	0
174	4	1	1	1
174	4	1	2	0
174	4	2	1	1
174	4	2	2	0
174	5	1	1	0
174	5	1	2	1
174	5	2	1	3
174	5	2	2	0
181	1	1	1	1
181	1	1	2	0
181	1	2	1	0
181	1	2	2	0
181	2	1	1	1
181	2	1	2	2
181	2	2	1	1
181	2	2	2	0
181	3	1	1	0
181	3	1	2	1
181	3	2	1	0
181	3	2	2	1
181	4	1	1	0
181	4	1	2	0
181	4	2	1	0
181	4	2	2	0
181	5	1	1	0
181	5	1	2	0
181	5	2	1	0
181	5	2	2	0
182	1	1	1	1
182	1	1	2	0
182	1	2	1	0
182	1	2	2	0
182	2	1	1	1
182	2	1	2	1
182	2	2	1	0
182	2	2	2	2
182	3	1	1	0
182	3	1	2	0
182	3	2	1	0
182	3	2	2	1
182	4	1	1	1
182	4	1	2	0
182	4	2	1	1
182	4	2	2	4
182	5	1	1	1
182	5	1	2	0
182	5	2	1	0
182	5	2	2	0
183	1	1	1	1
183	1	1	2	1
183	1	2	1	0
183	1	2	2	0
183	2	1	1	0
183	2	1	2	1
183	2	2	1	1
183	2	2	2	0
183	3	1	1	0
183	3	1	2	0
183	3	2	1	1
183	3	2	2	0
183	4	1	1	0
183	4	1	2	0
183	4	2	1	0
183	4	2	2	1
183	5	1	1	0
183	5	1	2	0
183	5	2	1	1
183	5	2	2	0
184	1	1	1	2
184	1	1	2	0
184	1	2	1	2
184	1	2	2	0
184	2	1	1	1
184	2	1	2	2
184	2	2	1	1
184	2	2	2	1
184	3	1	1	0
184	3	1	2	1
184	3	2	1	1
184	3	2	2	1
184	4	1	1	0
184	4	1	2	1
184	4	2	1	2
184	4	2	2	0
184	5	1	1	1
184	5	1	2	2
184	5	2	1	4
184	5	2	2	1
191	1	1	1	0
191	1	1	2	0
191	1	2	1	0
191	1	2	2	0
191	2	1	1	0
191	2	1	2	1
191	2	2	1	1
191	2	2	2	0
191	3	1	1	0
191	3	1	2	0
191	3	2	1	0
191	3	2	2	0
191	4	1	1	0
191	4	1	2	2
191	4	2	1	1
191	4	2	2	0
191	5	1	1	1
191	5	1	2	1
191	5	2	1	0
191	5	2	2	0
192	1	1	1	0
192	1	1	2	0
192	1	2	1	0
192	1	2	2	0
192	2	1	1	0
192	2	1	2	0
192	2	2	1	0
192	2	2	2	1
192	3	1	1	0
192	3	1	2	1
192	3	2	1	0
192	3	2	2	0
192	4	1	1	1
192	4	1	2	0
192	4	2	1	0
192	4	2	2	0
192	5	1	1	0
192	5	1	2	2
192	5	2	1	0
192	5	2	2	0
193	1	1	1	0
193	1	1	2	0
193	1	2	1	0
193	1	2	2	0
193	2	1	1	0
193	2	1	2	0
193	2	2	1	0
193	2	2	2	0
193	3	1	1	1
193	3	1	2	0
193	3	2	1	0
193	3	2	2	0
193	4	1	1	0
193	4	1	2	0
193	4	2	1	0
193	4	2	2	0
193	5	1	1	0
193	5	1	2	1
193	5	2	1	0
193	5	2	2	0
201	1	1	1	0
201	1	1	2	0
201	1	2	1	0
201	1	2	2	0
201	2	1	1	1
201	2	1	2	0
201	2	2	1	0
201	2	2	2	0
201	3	1	1	1
201	3	1	2	0
201	3	2	1	1
201	3	2	2	0
201	4	1	1	0
201	4	1	2	0
201	4	2	1	1
201	4	2	2	0
201	5	1	1	0
201	5	1	2	0
201	5	2	1	0
201	5	2	2	0
202	1	1	1	0
202	1	1	2	1
202	1	2	1	0
202	1	2	2	0
202	2	1	1	0
202	2	1	2	0
202	2	2	1	0
202	2	2	2	2
202	3	1	1	0
202	3	1	2	0
202	3	2	1	0
202	3	2	2	1
202	4	1	1	1
202	4	1	2	0
202	4	2	1	2
202	4	2	2	1
202	5	1	1	0
202	5	1	2	1
202	5	2	1	0
202	5	2	2	0
203	1	1	1	0
203	1	1	2	0
203	1	2	1	1
203	1	2	2	0
203	2	1	1	0
203	2	1	2	0
203	2	2	1	1
203	2	2	2	0
203	3	1	1	1
203	3	1	2	0
203	3	2	1	1
203	3	2	2	0
203	4	1	1	2
203	4	1	2	0
203	4	2	1	1
203	4	2	2	0
203	5	1	1	0
203	5	1	2	0
203	5	2	1	1
203	5	2	2	0
204	1	1	1	1
204	1	1	2	0
204	1	2	1	0
204	1	2	2	0
204	2	1	1	1
204	2	1	2	0
204	2	2	1	1
204	2	2	2	0
204	3	1	1	0
204	3	1	2	1
204	3	2	1	0
204	3	2	2	0
204	4	1	1	0
204	4	1	2	1
204	4	2	1	1
204	4	2	2	0
204	5	1	1	0
204	5	1	2	1
204	5	2	1	2
204	5	2	2	0
294	1	1	1	0
294	1	1	2	0
294	1	2	1	0
294	1	2	2	0
294	2	1	1	1
294	2	1	2	0
294	2	2	1	0
294	2	2	2	0
294	3	1	1	0
294	3	1	2	0
294	3	2	1	0
294	3	2	2	0
294	4	1	1	0
294	4	1	2	0
294	4	2	1	0
294	4	2	2	0
294	5	1	1	0
294	5	1	2	0
294	5	2	1	2
294	5	2	2	0

## Sheet: Phrase Final by Item
Item number	Tongue-twister Repetition Number	PhraseNumber	ErrorType 1= Perseveration 2 = Anticipation	Number of errors
1	1	1	1	0
1	1	1	2	0
1	1	2	1	0
1	1	2	2	0
1	2	1	1	0
1	2	1	2	0
1	2	2	1	0
1	2	2	2	0
1	3	1	1	0
1	3	1	2	0
1	3	2	1	1
1	3	2	2	0
1	4	1	1	0
1	4	1	2	0
1	4	2	1	0
1	4	2	2	0
1	5	1	1	1
1	5	1	2	0
1	5	2	1	0
1	5	2	2	0
2	1	1	1	0
2	1	1	2	0
2	1	2	1	0
2	1	2	2	0
2	2	1	1	0
2	2	1	2	0
2	2	2	1	1
2	2	2	2	0
2	3	1	1	1
2	3	1	2	0
2	3	2	1	2
2	3	2	2	0
2	4	1	1	1
2	4	1	2	0
2	4	2	1	1
2	4	2	2	0
2	5	1	1	0
2	5	1	2	0
2	5	2	1	1
2	5	2	2	0
3	1	1	1	0
3	1	1	2	0
3	1	2	1	0
3	1	2	2	0
3	2	1	1	1
3	2	1	2	0
3	2	2	1	0
3	2	2	2	0
3	3	1	1	0
3	3	1	2	0
3	3	2	1	0
3	3	2	2	1
3	4	1	1	0
3	4	1	2	0
3	4	2	1	1
3	4	2	2	0
3	5	1	1	1
3	5	1	2	0
3	5	2	1	1
3	5	2	2	0
4	1	1	1	0
4	1	1	2	0
4	1	2	1	1
4	1	2	2	0
4	2	1	1	0
4	2	1	2	1
4	2	2	1	0
4	2	2	2	2
4	3	1	1	0
4	3	1	2	3
4	3	2	1	1
4	3	2	2	1
4	4	1	1	2
4	4	1	2	2
4	4	2	1	0
4	4	2	2	0
4	5	1	1	2
4	5	1	2	2
4	5	2	1	1
4	5	2	2	0
5	1	1	1	0
5	1	1	2	2
5	1	2	1	0
5	1	2	2	0
5	2	1	1	1
5	2	1	2	3
5	2	2	1	1
5	2	2	2	1
5	3	1	1	0
5	3	1	2	3
5	3	2	1	1
5	3	2	2	1
5	4	1	1	1
5	4	1	2	0
5	4	2	1	0
5	4	2	2	2
5	5	1	1	1
5	5	1	2	2
5	5	2	1	1
5	5	2	2	1
6	1	1	1	1
6	1	1	2	0
6	1	2	1	0
6	1	2	2	0
6	2	1	1	2
6	2	1	2	0
6	2	2	1	0
6	2	2	2	0
6	3	1	1	0
6	3	1	2	0
6	3	2	1	1
6	3	2	2	0
6	4	1	1	0
6	4	1	2	0
6	4	2	1	0
6	4	2	2	0
6	5	1	1	0
6	5	1	2	0
6	5	2	1	2
6	5	2	2	0
7	1	1	1	0
7	1	1	2	4
7	1	2	1	3
7	1	2	2	0
7	2	1	1	1
7	2	1	2	1
7	2	2	1	0
7	2	2	2	0
7	3	1	1	0
7	3	1	2	2
7	3	2	1	1
7	3	2	2	0
7	4	1	1	0
7	4	1	2	1
7	4	2	1	4
7	4	2	2	0
7	5	1	1	1
7	5	1	2	2
7	5	2	1	2
7	5	2	2	1
8	1	1	1	2
8	1	1	2	1
8	1	2	1	1
8	1	2	2	0
8	2	1	1	3
8	2	1	2	3
8	2	2	1	1
8	2	2	2	1
8	3	1	1	0
8	3	1	2	5
8	3	2	1	2
8	3	2	2	2
8	4	1	1	1
8	4	1	2	3
8	4	2	1	4
8	4	2	2	4
8	5	1	1	2
8	5	1	2	3
8	5	2	1	1
8	5	2	2	1
9	1	1	1	0
9	1	1	2	0
9	1	2	1	1
9	1	2	2	0
9	2	1	1	0
9	2	1	2	0
9	2	2	1	1
9	2	2	2	0
9	3	1	1	0
9	3	1	2	0
9	3	2	1	1
9	3	2	2	0
9	4	1	1	0
9	4	1	2	0
9	4	2	1	0
9	4	2	2	1
9	5	1	1	0
9	5	1	2	0
9	5	2	1	1
9	5	2	2	0
10	1	1	1	0
10	1	1	2	1
10	1	2	1	1
10	1	2	2	0
10	2	1	1	0
10	2	1	2	2
10	2	2	1	0
10	2	2	2	1
10	3	1	1	0
10	3	1	2	2
10	3	2	1	1
10	3	2	2	4
10	4	1	1	0
10	4	1	2	4
10	4	2	1	2
10	4	2	2	0
10	5	1	1	0
10	5	1	2	1
10	5	2	1	2
10	5	2	2	2
11	1	1	1	1
11	1	1	2	1
11	1	2	1	0
11	1	2	2	1
11	2	1	1	1
11	2	1	2	2
11	2	2	1	1
11	2	2	2	2
11	3	1	1	0
11	3	1	2	1
11	3	2	1	1
11	3	2	2	0
11	4	1	1	0
11	4	1	2	2
11	4	2	1	2
11	4	2	2	2
11	5	1	1	1
11	5	1	2	1
11	5	2	1	2
11	5	2	2	2
12	1	1	1	0
12	1	1	2	0
12	1	2	1	0
12	1	2	2	0
12	2	1	1	0
12	2	1	2	1
12	2	2	1	1
12	2	2	2	0
12	3	1	1	0
12	3	1	2	1
12	3	2	1	0
12	3	2	2	1
12	4	1	1	1
12	4	1	2	3
12	4	2	1	0
12	4	2	2	1
12	5	1	1	0
12	5	1	2	0
12	5	2	1	0
12	5	2	2	0
13	1	1	1	5
13	1	1	2	1
13	1	2	1	9
13	1	2	2	0
13	2	1	1	9
13	2	1	2	1
13	2	2	1	9
13	2	2	2	3
13	3	1	1	10
13	3	1	2	2
13	3	2	1	8
13	3	2	2	1
13	4	1	1	10
13	4	1	2	1
13	4	2	1	5
13	4	2	2	3
13	5	1	1	6
13	5	1	2	3
13	5	2	1	10
13	5	2	2	2
14	1	1	1	0
14	1	1	2	0
14	1	2	1	2
14	1	2	2	0
14	2	1	1	0
14	2	1	2	2
14	2	2	1	1
14	2	2	2	0
14	3	1	1	1
14	3	1	2	2
14	3	2	1	0
14	3	2	2	2
14	4	1	1	0
14	4	1	2	2
14	4	2	1	2
14	4	2	2	3
14	5	1	1	1
14	5	1	2	4
14	5	2	1	3
14	5	2	2	1
15	1	1	1	0
15	1	1	2	0
15	1	2	1	2
15	1	2	2	0
15	2	1	1	1
15	2	1	2	1
15	2	2	1	2
15	2	2	2	1
15	3	1	1	0
15	3	1	2	2
15	3	2	1	2
15	3	2	2	1
15	4	1	1	2
15	4	1	2	1
15	4	2	1	1
15	4	2	2	0
15	5	1	1	1
15	5	1	2	1
15	5	2	1	3
15	5	2	2	1
16	1	1	1	0
16	1	1	2	0
16	1	2	1	0
16	1	2	2	0
16	2	1	1	0
16	2	1	2	0
16	2	2	1	1
16	2	2	2	0
16	3	1	1	0
16	3	1	2	0
16	3	2	1	1
16	3	2	2	0
16	4	1	1	0
16	4	1	2	0
16	4	2	1	0
16	4	2	2	0
16	5	1	1	1
16	5	1	2	0
16	5	2	1	0
16	5	2	2	1
17	1	1	1	0
17	1	1	2	0
17	1	2	1	0
17	1	2	2	0
17	2	1	1	0
17	2	1	2	3
17	2	2	1	2
17	2	2	2	0
17	3	1	1	0
17	3	1	2	2
17	3	2	1	0
17	3	2	2	1
17	4	1	1	0
17	4	1	2	0
17	4	2	1	1
17	4	2	2	0
17	5	1	1	0
17	5	1	2	1
17	5	2	1	2
17	5	2	2	1
18	1	1	1	0
18	1	1	2	0
18	1	2	1	0
18	1	2	2	0
18	2	1	1	0
18	2	1	2	0
18	2	2	1	0
18	2	2	2	0
18	3	1	1	0
18	3	1	2	0
18	3	2	1	0
18	3	2	2	0
18	4	1	1	0
18	4	1	2	0
18	4	2	1	1
18	4	2	2	0
18	5	1	1	0
18	5	1	2	1
18	5	2	1	0
18	5	2	2	1
19	1	1	1	4
19	1	1	2	0
19	1	2	1	2
19	1	2	2	0
19	2	1	1	1
19	2	1	2	1
19	2	2	1	3
19	2	2	2	0
19	3	1	1	1
19	3	1	2	1
19	3	2	1	2
19	3	2	2	0
19	4	1	1	1
19	4	1	2	1
19	4	2	1	4
19	4	2	2	0
19	5	1	1	3
19	5	1	2	1
19	5	2	1	4
19	5	2	2	0
20	1	1	1	0
20	1	1	2	0
20	1	2	1	0
20	1	2	2	0
20	2	1	1	1
20	2	1	2	0
20	2	2	1	2
20	2	2	2	0
20	3	1	1	1
20	3	1	2	1
20	3	2	1	0
20	3	2	2	0
20	4	1	1	0
20	4	1	2	0
20	4	2	1	0
20	4	2	2	1
20	5	1	1	1
20	5	1	2	0
20	5	2	1	2
20	5	2	2	0
